# Supplementary material for: Microbial Hotspots in Lithic Microhabitats Inferred from DNA Fractionation and Metagenomics in the Atacama Desert
Source: Microorganisms. 2021 May 12;9(5):1038. doi: 10.3390/microorganisms9051038 (PMC8151210; doi:10.3390/microorganisms9051038)
Supplement: Supplementary file 1 [file microorganisms-09-01038-s001.zip]

Archive with 1 entries (1 files):
- microorganisms-1184168-supplementary.pdf
